# Supplementary material for: Alterations in the Physicochemical and Structural Properties of a Ceramic–Polymer Composite Induced by the Substitution of Hydroxyapatite with Fluorapatite
Source: Materials (Basel). 2025 Sep 29;18(19):4538. doi: 10.3390/ma18194538 (PMC12525608; doi:10.3390/ma18194538)
Supplement: Supplementary file 1 [file materials-18-04538-s001.zip]

Archive with 1 entries (1 files):
- materials-3871807-supplementary.pdf
